# Supplementary material for: Non-Linear Modeling of Motor Development in Typically Developing Children and Youth Aged 5–18 Years Using Robot-Based Behavioral Assessments
Source: Bioengineering (Basel). 2025 Nov 12;12(11):1240. doi: 10.3390/bioengineering12111240 (PMC12649721; doi:10.3390/bioengineering12111240)
Supplement: Supplementary file 1 [file bioengineering-12-01240-s001.zip]

Archive with 1 entries (1 files):
- bioengineering-3929190-supplementary.pdf
